# Supplementary material for: Occurrence and Chemistry of Tropane Alkaloids in Foods, with a Focus on Sample Analysis Methods: A Review on Recent Trends and Technological Advances
Source: Foods. 2022 Jan 30;11(3):407. doi: 10.3390/foods11030407 (PMC8833975; doi:10.3390/foods11030407)
Supplement: Supplementary file 1 [file foods-11-00407-s001.zip]

Archive with 1 entries (1 files):
- foods-1552881-supplementary.pdf
